# Supplementary material for: Factors Associated with Pain, Disability, and Quality of Life in Adults Aged 18–65 with Nonspecific Chronic Neck Pain: A Single-Center Observational Study
Source: Healthcare (Basel). 2026 Apr 14;14(8):1030. doi: 10.3390/healthcare14081030 (PMC13115879; doi:10.3390/healthcare14081030)
Supplement: Supplementary file 1 [file healthcare-14-01030-s001.zip]

Archive with 1 entries (1 files):
- healthcare-4180057-supplementary.pdf
